# Supplementary material for: Assessing the Global Cognition of Community-Dwelling Older Adults Using Motor and Sensory Factors: A Cross-Sectional Feasibility Study
Source: Sensors (Basel). 2023 Aug 24;23(17):7384. doi: 10.3390/s23177384 (PMC10490445; doi:10.3390/s23177384)
Supplement: Supplementary file 1 [file sensors-23-07384-s001.zip]

Archive with 1 entries (1 files):
- sensors-2548067-supplementary.csv
