# Supplementary material for: Assessing the Global Cognition of Community-Dwelling Older Adults Using Motor and Sensory Factors: A Cross-Sectional Feasibility Study
Source: Sensors (Basel). 2023 Aug 24;23(17):7384. doi: 10.3390/s23177384 (PMC10490445; doi:10.3390/s23177384)
Supplement: Supplementary file 1 [file sensors-23-07384-s001.zip › sensors-2548067-supplementary.csv]

ID	Age (years)	Height (cm)	Weight (kg)	Years of education	K-MoCA score	Step length (cm)	Stride length (cm)	Cadence (steps/min)	Gait velocity (cm/s)	SLSP (%)	DLSP (%)	LR (%)	MS (%)	TS (%)	PS (%)	SW (%)	C3M	C15M	VA	PTA (dB HL)	SRT (dB HL)	WRS	WRSm	SRS	SRSm	PSI	APSI	MLSI
P1	79	155	60	9	16	60.775791	117.097497	106.9	104.4	38.8	22.3	11.3	17.67	21.03	11	39	15	23	0.7	23.33333333	10	72	14	92.5	6	1.1	1	0.3
P2	77	172	68.9	12	18	64.92333	128.552153	112.81	120.89	39.86	20.83	10.4	19.62	20.24	10.43	39.31	14	24	0.5	33.33333333	35	58	21	90	8	0.5	0.4	0.3
P3	73	168	60.3	9	20	73.010912	134.3	112.8	126.2	40.5	19.2	9.5	17.04	23.36	9.7	40.4	15	25	0.7	30	20	74	13	97.5	2	0.3	0.2	0.1
P4	78	170	67.6	12	20	59.838012	118.875145	101.14	100.19	40.98	20.9	10.68	20.15	20.83	10.23	38.12	20	25	0.5	46.66666667	55	32	34	95	4	0.4	0.3	0.2
P5	79	159	60	16	23	62.840357	118.062464	120.35	118.39	40.33	21.68	10.45	24.73	15.61	11.23	37.98	14	24	0.6	25	30	88	6	100	0	0.4	0.3	0.1
P6	85	171	69	12	21	55.742729	109.2	107.6	97.8	39.2	23	10.5	21.33	17.87	12.5	37.8	9	14	0.6	21.66666667	10	60	20	97.5	2	1	0.7	0.5
P7	71	167	68	6	13	68.789227	133.6	109.6	122.1	40.1	22	10.5	22.62	17.38	11.6	37.9	14	24	0.6	43.33333333	40	70	15	96.25	6	0.6	0.5	0.2
P8	72	179	88	12	22	68.550871	130.4	98.3	106.8	36.1	26.1	12.7	20.8	15.3	13.4	37.8	20	25	0.9	11.66666667	5	88	6	100	0	0.4	0.2	0.3
P9	73	171	74.8	12	21	63.546223	120.8	113.5	114.3	39.8	21.1	9.2	25.13	14.67	11.9	39.1	6	23	0.5	26.66666667	20	82	9	98.75	1	0.6	0.6	0.1
P10	71	167	70.5	16	22	69.195383	132.3	116.5	128.5	38.6	21.7	10.4	24.31	14.29	11.3	39.7	20	25	1	41.66666667	25	64	18	100	0	2	1.9	0.2
P11	71	160	60	12	24	61.893744	123.4	105.4	108.3	41.9	18.6	8.8	21.38	20.62	9.7	39.5	10	13	0.4	26.66666667	20	80	10	98.75	1	0.5	0.5	0.2
P12	66	168	71.8	16	23	73.427846	143.218771	128.19	153	39.68	20.27	10.31	17.92	21.76	9.96	40.05	12	25	0.9	21.66666667	10	84	8	100	0	1.1	1	0.3
P13	68	164	53.2	12	21	72.518268	136.2	113.1	128.4	38.1	21.4	9.9	22.1	15.9	11.5	40.6	19	25	0.5	6.666666667	10	84	9	92.5	6	0.5	0.5	0.1
P14	70	165	61.5	9	20	65.818497	125.418724	116.85	122.14	39.74	20.83	10.12	20.31	19.42	10.71	39.43	20	25	0.9	13.33333333	20	70	15	97.5	2	1.9	1.7	0.7
P15	76	164	70	21	25	60.13627	124.556745	106.52	110.53	40.16	21.65	10.09	21.34	18.83	11.56	38.19	22	24	1	33.33333333	25	78	11	100	0	0.8	0.6	0.4
P16	76	164	58.2	8	20	60.627511	117.783458	108.57	106.56	39.65	22.23	11.04	17.49	22.16	11.19	38.12	20	25	0.8	43.33333333	15	62	19	95	4	0.5	0.4	0.3
P17	72	167	70	6	17	70.398224	127.0164	106.61	112.84	40.51	23.4	11.76	12.73	27.77	11.64	36.09	19	24	1	16.66666667	25	82	9	100	0	0.6	0.6	0.2
P18	81	180	74.9	12	18	61.894289	115.82626	105.68	102.01	39.31	22.34	11.66	22.31	17.01	10.69	38.34	20	25	0.8	36.66666667	25	64	18	92.5	6	0.5	0.4	0.3
P19	76	153	52	12	21	51.837421	99.521014	106.22	88.13	37.4	24.35	12.45	18.06	19.34	11.9	38.25	10	19	0.4	23.33333333	20	86	7	98.75	1	1.2	1.1	0.2
P20	78	165	64.6	6	14	55.655851	109.311302	100.23	91.45	35.53	28.62	15.39	14.2	21.33	13.22	35.85	10	15	0.3	21.66666667	10	45	28	91.25	7	0.6	0.4	0.4
P21	84	162	51.9	12	12	66.241117	125.279907	95.26	99.53	38.77	22.88	11.41	19.19	19.58	11.47	38.36	10	19	0.7	30	25	50	25	87.5	10	3.4	2.5	2.1
P22	80	162	63.3	9	14	53.219515	106.964588	86.92	77.53	39.1	23.69	10.69	20.06	19.04	13	37.21	13	22	0.7	13.33333333	10	80	11	97.5	2	2.3	1	1.8
P23	79	165	60.8	12	13	63.20184	122.669121	104.99	107.3	38.43	22.59	11.95	19.03	19.39	10.64	38.98	18	19	0.6	31.66666667	20	60	21	81.25	15	2.7	2.1	1.8
P24	71	169	77	16	28	71.18452	131.013121	123.39	134.52	39.89	20.53	10.93	21.74	18.16	9.6	39.58	18	23	1	8.333333333	5	76	12	98.75	1	0.5	0.4	0.1
P25	73	165	67	16	17	65.426303	120.654602	109.15	109.85	37.86	23.46	10.91	17.83	20.03	12.55	38.68	0	5	0.2	18.33333333	20	86	7	93.75	5	1.2	0.7	0.8
P26	75	165	73.5	12	23	60.234284	118.775973	93.49	92.6	37.74	25.24	12.79	20.67	17.07	12.46	37.01	13	19	0.5	33.33333333	30	74	13	95	4	0.5	0.4	0.2
P27	65	172	69.3	7	21	82.711217	146.405503	109.44	133.62	39.5	20.26	10.44	22.43	17.08	9.82	40.24	25	25	0.9	8.333333333	15	95	3	100	0	0.6	0.5	0.1
P28	71	180	88.8	11	26	76.166264	143.179267	105.79	126.22	38.11	23.27	11.55	22.95	15.16	11.73	38.61	20	25	1.2	18.33333333	10	80	10	97.5	2	0.7	0.6	0.2
P29	70	174	78.5	16	23	63.309696	118.130106	93.28	91.85	35.46	27.86	15.82	17.01	18.45	12.04	36.68	14	25	1	20	25	88	6	98.75	1	0.4	0.3	0.1
P30	81	170	67	16	27	62.458299	119.006213	108.1	107.21	38.34	23.44	12.04	18.7	19.64	11.4	38.22	15	20	0.5	16.66666667	5	68	16	98.75	1	0.6	0.3	0.4
P31	69	162	62.5	16	25	62.801651	127.697268	116.62	124.07	39.3	21.67	10.32	22.29	17.01	11.35	39.03	9	15	0.5	25	10	86	7	100	0	0.6	0.4	0.3
P32	70	170	76.8	12	26	68.202922	134.38475	104.82	117.38	37.31	22.83	10.67	20.33	16.98	12.15	39.86	19	25	0.6	30	15	62	19	98.75	1	0.7	0.5	0.3
P33	73	173	77.8	12	18	59.457682	116.955698	106.33	103.65	39.87	22.95	12.28	17.5	22.37	10.66	37.18	14	18	0.8	20	25	90	5	92.5	6	0.8	0.7	0.3
P34	78	172	80	12	21	67.783856	131.674969	101.84	111.79	40.27	22.78	11.22	21.46	18.81	11.56	36.95	15	18	0.9	31.66666667	20	74	13	100	0	0.6	0.5	0.2
P35	76	165.5	56.3	16	20	68.819802	130.425912	106.32	115.57	39.34	22.09	11.1	16.53	22.81	10.99	38.57	9	19	0.4	25	30	86	7	98.75	1	0.8	0.6	0.3
P36	82	169	73.5	16	20	54.891782	107.695171	104.93	94.16	38.39	22.89	11.53	19.41	18.98	11.35	38.73	10	19	0.4	15	10	72	14	95	4	0.9	0.7	0.4
P37	71	175	79	19	23	63.322563	124.092566	103.5	107.09	39.34	23.94	11.22	19.43	19.91	12.71	36.73	20	25	1	46.66666667	30	58	21	91.25	1	0.7	0.6	0.2
P38	69	161	65.5	12	22	62.60798	122.68599	118.82	121.49	40.2	19.64	9.9	22.34	17.86	9.74	40.16	24	25	1	13.33333333	15	80	10	100	0	0.3	0.2	0.1
P39	70	164	68.4	23	26	59.782333	120.232924	101.67	101.85	41.03	22.37	11.32	22.65	18.38	11.04	36.6	10	20	0.7	16.66666667	5	74	13	100	0	0.7	0.4	0.4
P40	69	161	67.8	18	27	64.022911	123.34098	110.27	113.35	40.1	20.12	10.06	22.55	17.56	10.06	39.77	20	25	0.7	8.333333333	5	95	3	100	0	0.3	0.2	0.1
P41	70	163	61.6	12	25	64.879437	124.28543	107.56	111.4	38.78	22.17	10.97	21.2	17.59	11.2	39.05	25	25	1.5	16.66666667	20	90	6	98.75	1	1.3	1.3	0.2
P42	78	160	70	16	26	64.912409	124.539058	106.94	110.97	40.3	21.08	10	22.24	18.06	11.08	38.62	19	24	1	8.333333333	5	54	23	98.75	1	0.7	0.4	0.4
P43	70	167	80	12	25	65.465348	126.463977	109.83	115.77	37.41	25.74	12.44	20.07	17.34	13.3	36.85	14	25	0.9	18.33333333	5	68	16	100	0	0.7	0.6	0.2
P44	81	170	65.6	16	24	73.593857	141.86551	112.58	133.09	40.18	19.86	9.95	21.82	18.36	9.92	39.95	4	15	0.4	5	5	86	7	97.5	2	0.5	0.4	0.2
P45	73	160	65	16	25	73.18474	140.195745	120.75	141.08	39.46	19.46	10.46	20.56	18.91	8.99	41.08	14	23	0.6	16.66666667	15	95	3	98.75	1	0.5	0.4	0.3
P46	75	160	68.2	11	25	64.445414	123.342879	113.41	116.56	40.28	19.12	9.29	23.33	16.96	9.83	40.6	7	18	0.7	30	25	72	14	97.5	2	2.1	1.8	0.8
P47	82	164	65.1	16	20	61.598723	122.552384	110.57	112.9	37.22	26.63	13.41	19.29	17.93	13.22	36.15	14	24	0.7	16.66666667	20	82	9	98.75	1	0.4	0.3	0.2
P48	72	175	75	16	22	65.003556	128.044686	118.62	126.6	40.13	20.14	9.72	21.02	19.11	10.42	39.73	15	25	0.8	13.33333333	10	76	12	97.5	2	0.6	0.4	0.3
P49	71	175	65.1	16	24	59.728222	117.904099	107	105.14	40.05	19.54	9.76	21.92	18.13	9.78	40.41	15	25	0.7	38.33333333	35	70	15	97.5	2	0.6	0.4	0.3
P50	81	163	46.5	12	22	78.017272	144.760856	116.82	140.93	40.61	18.81	8.8	19.4	21.21	10.01	40.58	0	9	0.3	11.66666667	15	86	10	96.25	3	0.7	0.5	0.4
P51	74	170	65.1	16	26	62.511689	123.604391	108.67	111.93	40.21	22.12	10.05	23.09	17.12	12.07	37.67	24	25	1.2	33.33333333	30	82	9	100	0	0.5	0.4	0.2
P52	65	178	78.1	16	23	69.089906	132.736254	100.46	111.13	38.77	24.1	11.54	21.81	16.96	12.55	37.13	25	25	2	10	5	90	5	100	0	0.6	0.4	0.3
P53	71	167	71.4	16	23	59.01178	120.51008	100.79	101.21	37.2	25.9	13.5	21.04	16.16	12.4	36.9	20	25	0.9	11.66666667	5	88	6	100	0	0.4	0.2	0.2
P54	81	165	61.3	11	20	66.431181	134.268427	112.4	125.75	40.86	20.15	9.82	18.01	22.85	10.32	39	10	20	0.7	25	15	78	11	96.25	3	0.8	0.7	0.2
P55	75	170	67	12	15	73.773275	139.518729	119.79	139.29	41.01	19.12	8.87	18.65	22.36	10.24	39.88	19	25	0.9	26.66666667	10	68	16	100	0	1	0.8	0.5
P56	72	164	68.8	14	21	63.361619	118.881399	107.17	106.19	38.92	21.52	10.13	23.72	15.2	11.39	39.56	25	25	1.5	36.66666667	20	62	19	98.75	1	0.6	0.5	0.2
P57	73	169	60.7	15	26	61.854049	122.828252	127.8	130.81	40.72	19.91	8.77	17.71	23	11.15	39.37	18	25	1.2	13.33333333	10	86	7	98.75	1	0.5	0.4	0.2
P58	80	166.5	67.2	12	17	61.301986	127.160191	105.97	112.28	37.67	26.26	13.18	19.11	18.57	13.08	36.07	19	25	1.2	23.33333333	15	70	15	96.25	3	0.7	0.6	0.2
P59	74	164	59.6	16	26	67.78275	130.861099	104.45	113.93	39.01	23.68	10.96	19.91	19.1	12.72	37.31	18	25	1.2	15	10	76	12	98.75	1	0.6	0.4	0.3
P60	72	170	67.5	16	22	64.513995	126.741755	117.06	123.61	37.14	24.45	11.96	20.05	17.09	12.49	38.41	20	25	1	18.33333333	15	92	4	97.5	2	0.4	0.3	0.2
P61	72	160	67.8	16	22	64.765082	129.234434	103.77	111.78	39.83	22.85	11.54	17.2	22.63	11.32	37.31	23	25	0.9	6.666666667	10	86	7	100	0	0.3	0.2	0.1
P62	77	173	85.2	18	18	64.160768	125.040238	112.52	117.26	37.72	24.41	11.26	23.86	13.85	13.16	37.87	25	25	1.2	46.66666667	50	64	18	98.75	1	0.7	0.5	0.4
P63	72	169	67.5	12	23	70.743173	138.864144	123.77	143.22	40.9	17.84	8.56	23.96	16.94	9.28	41.25	24	25	1.2	25	10	70	15	98.75	1	0.4	0.3	0.2
P64	71	171	74.2	14	24	71.491204	132.086229	115.18	126.79	38.77	22.71	11.39	24.59	14.18	11.33	38.51	23	25	1	18.33333333	15	88	6	100	0	0.7	0.6	0.3
P65	71	170	66.9	12	22	57.16135	112.139373	106.33	99.38	38.28	24	11.69	26.53	11.75	12.31	37.72	19	24	1	13.33333333	20	80	10	97.5	2	0.5	0.4	0.2
P66	72	173	63.5	16	25	67.094429	132.447686	114.76	126.66	40.84	20.31	9.79	22.92	17.92	10.52	38.86	20	25	1	16.66666667	15	96	2	100	0	0.5	0.3	0.2
P67	72	163	52.3	16	22	65.463931	122.652979	117.07	119.66	39.52	20.49	10.33	22.1	17.42	10.16	39.99	13	24	0.8	10	15	74	13	96.25	3	0.8	0.7	0.3
P68	71	174	67	9	22	75.404714	149.836838	119.27	148.93	40.24	19.54	9.58	20.12	20.12	9.97	40.21	13	18	0.8	25	15	83	9	100	0	0.7	0.6	0.1
P69	73	168	59.4	14	22	66.896201	132.116191	107.34	118.18	39.33	21.23	9.96	22.35	16.98	11.27	39.44	20	25	1	11.66666667	5	86	7	98.75	1	0.5	0.3	0.2
P70	72	161	61.4	18	29	73.020657	142.027082	122.18	144.61	42.18	17.72	7.7	23.7	18.47	10.01	40.11	24	25	1.2	30	35	96	2	100	0	0.5	0.4	0.2
P71	75	166	59.1	12	22	52.754078	105.545187	111.33	97.93	39.38	22.18	10.34	21.79	17.6	11.85	38.43	15	20	0.9	43.33333333	40	54	23	95	4	0.5	0.2	0.4
P72	70	177	78.9	12	22	60.346087	118.500519	107.22	105.89	38.43	24.54	13.07	18.1	20.33	11.47	37.03	13	20	0.5	16.66666667	15	82	9	92.5	6	0.5	0.4	0.3
P73	81	175	63.5	16	20	62.174167	120.106517	112.08	112.18	40.94	22.55	11.29	20.85	20.1	11.26	36.51	9	14	0.5	40	25	50	25	95	4	1.8	1.6	0.7
P74	78	162	56.9	12	27	68.663095	134.8107	116.89	131.31	40.45	19.16	9.42	20.33	20.12	9.74	40.39	18	23	1	33.33333333	40	64	18	100	0	0.4	0.3	0.2
P75	71	158	53	16	28	62.689271	120.109922	116.9	117.03	40.09	19.35	9.74	20.24	19.85	9.61	40.55	19	25	0.8	23.33333333	15	78	11	95	4	0.5	0.3	0.2
P76	72	161	57.3	12	27	65.954745	132.011165	123.63	136.08	39.67	20.23	9.74	21.03	18.64	10.5	40.09	15	24	0.7	20	15	86	7	100	0	0.5	0.4	0.2
P77	76	174	73	14	27	62.457806	122.729243	107.7	110.15	39.22	22.61	11.16	23.66	15.56	11.45	38.17	15	19	0.4	23.33333333	25	86	7	100	0	0.4	0.3	0.2
P78	70	172	65.1	12	20	59.241399	117.025483	107.15	104.5	38.86	23.18	11.31	22.71	16.15	11.87	37.95	20	25	1	33.33333333	30	78	11	97.5	2	0.7	0.4	0.5
P79	72	159	73.8	15	22	68.391724	134.278904	110.53	123.69	39.42	21.34	10.65	20.51	18.91	10.69	39.24	18	24	0.7	26.66666667	30	70	15	97.5	2	0.8	0.7	0.3
P80	75	165	55	19	25	63.714504	122.702527	104.67	107.02	38.72	23.41	11.65	18.37	20.35	11.76	37.87	13	19	0.5	16.66666667	15	86	7	98.75	1	0.8	0.7	0.3
P81	74	172	70.2	16	26	62.147869	118.818993	115.67	114.53	37.74	23.79	10.74	22.84	14.9	13.06	38.47	15	20	1	20	5	46	27	91.25	7	0.8	0.7	0.2
P82	70	165	63.5	12	18	69.396561	135.005924	110.81	124.68	40.46	20.54	9.82	22.44	18.03	10.72	38.99	20	25	0.8	11.66666667	15	80	10	97.5	2	0.4	0.3	0.1
